# Supplementary material for: Development of a career questionnaire for medical undergraduates using Mokken scale analysis
Source: BMC Med Educ. 2022 Apr 15;22:286. doi: 10.1186/s12909-022-03340-8 (PMC9011374; doi:10.1186/s12909-022-03340-8)
Supplement: Supplementary file 1 — Additional file 1: Supplementary Table 1. Preliminary questionnaire (English language version). This is the questionnaire sent to 246 students after the pilot survey, including an explanation section and items. [file 12909_2022_3340_MOESM1_ESM.xlsx]

## Sheet: Supplementary Table 1
Additional files 1.
Supplementary Table 1. Preliminary questionnaire (English language version).
A career questionnaire for understanding the motivations of medical undergraduates.
You are invited to participate in this voluntary and anonymous survey, which is a questionnaire about career choice of medical undergraduate students.This survey aimed to understand the career choice of current medical undergraduates and to develop an career questionnaire suitable for Chinese medical students. This survey is carried out in Shengjing Hospital of China Medical University and takes …
Please fill in your sex:
please fill in your age(years):
All items were evaluated using a 7-point Likert scale, with responses scored from 1 (strongly disagree) to 7 (strongly agree).	Score 1 (strongly disagree)	Score 2	Score 3	Score 4 (neutral)	Score 5	Score 6	Score 7 (strongly agree)
Item 1. I prefer to choose general and famous hospital （i.e., tertiary hospitals）
Item 2. I prefer to choose medium degree hospital （i.e., secondary hospitals）
Item 3. I prefer to meet the needs of society (i.e., community or private hospitals)
Item 4. I prefer to work at a specialized hospital with a good reputation
Item 5. I prefer to work at a hospital with room for promotion
Item 6. I prefer to work at a hospital near my hometown
Item 7. I am willing to work at a hospital with greater occupational stress
Item 8. I prefer a subspecialty that will provide a high salary
Item 9. I prefer a subspecialty with prestigious experts
Item 10. I prefer a subspecialty with good career prospects
Item 11. I prefer a more competitive subspecialty
Item 12. I prefer an interesting subspecialty
Item 13. I prefer a subspecialty with greater job satisfaction
Item 14. I prefer a subspecialty that fits my character and work style
Item 15. I prefer a subspecialty that will have a limited effect on my leisure time
Item 16. I prefer a subspecialty with few night or overtime shifts
Item 17. I am willing to choose a subspecialty where I will always be on-call
Item 18. I am willing to choose a subspecialty that is recommended by family or friends
Item 19. I am willing to choose a subspecialty where I can serve my relatives
Item 20. I am willing to choose a subspecialty with a greater likelihood of patient-physician conflict
